# Supplementary material for: Impact of peripapillary staphylomas on the vascular and structural characteristics in myopic eyes: a propensity score matching analysis
Source: Graefes Arch Clin Exp Ophthalmol. 2023 Jan 9;261(7):1811–22. doi: 10.1007/s00417-022-05966-2 (PMC10271889; doi:10.1007/s00417-022-05966-2)
Supplement: Supplementary file 1 — Supplementary file1 (XLSX 50 KB) [file 417_2022_5966_MOESM1_ESM.xlsx]

## Sheet: 1
Num	DATA	OCT	SEX	AGE	AL	S	C	A	BCVA	LogMAR	SE	Fovea	S-3	N-3	I-3	T-3	S-6	N-6	I-6	T-6	D-CT-S	D-CT-N	D-CT-I	D-CT-T	D-CT-A	RNFL-S	RNFL-N	RNFL-I	RNFL-T	RNFL-A	Disc Area	PPA Area	C/A	Rotation	LD	SD	Tilt ratio	D-F	H1	H2	H	V1	V2	V	VD-D	VD-S	VD-N	VD-I	VD-T
1	2020.11.18	1	1	35	24.82	-2.5	0	0	1	0	-2.5	130	163	92	175	161	194	53	172	185	102	63	83	66	78.5	127	89	146	82	111	59353	16757	C	-9.54	298.08	249.06	1.19	736.18	8.33	8.11	8.22	7.42	6.4	6.91	53.1	54	50	53	56
2	2021.03.03	0	2	37	24.91	-3.25	-1.5	85	1	0	-4	190	173	173	215	203	207	139	218	220	162	131	103	127	130.75	120	57	138	87	100.5	50862	6506	C	-21.36	279.44	23.86	1.21	636.55	8.59	9.01	8.8	8.06	7.55	7.805	52.4	53	46	57	56
3	2020.12.2	1	2	33	26.46	-6.75	-0.5	180	1	0	-7	155	167	146	169	187	194	102	175	191	119	128	93	93	108.25	126	59	137	80	100.5	53977	22495	C	2.99	289.39	231.89	1.25	685.05	23.74	23.41	23.575	1.22	1.87	1.545	49.6	47	45	54	54
4	2020.2.03	0	2	34	26.44	-6.75	-0.75	15	1	0	-7.125	256	231	256	299	261	192	211	300	264	203	200	162	158	180.75	133	57	125	86	100.25	39891	11156	C	-29.84	254.59	204.78	1.24	683.68	7.33	6.94	7.135	0	0	0	53.1	56	50	51	57
5	2020.11.25	1	2	38	27.27	-9.5	-1.75	160	1	0	-10.375	55	78	57	87	80	96	56	102	101	82	85	64	53	71	126	58	105	88	94.25	49123	0		-41.88	265.42	239.17	1.11	665.16	16.74	16.9	16.82	2.04	0.5	1.27	51.4	54	45	53	55
6	2021.02.04	0	1	33	27.38	-7.5	-0.5	150	1	0	-7.75	222	248	187	231	242	257	123	239	255	187	188	126	116	154.25	114	80	177	74	111.25	55773	19276	C	40.21	297.05	247.39	1.2	646.42	10.59	10.36	10.475	12.72	10.53	11.625	50.6	53	45	49	58
7	2020.09.09	1	1	34	27.31	-7	-1.75	105	1	0	-7.875	205	201	153	241	211	180	88	224	198	99	88	59	75	80.25	126	66	122	90	101	73063	19516	C	-41.88	341.4	272.4	1.25	707.39	35.38	32	33.69	10.3	10.69	10.495	45.4	44	46	48	44
8	2021.02.04	0	1	33	27.13	-7.25	-0.5	175	1	0	-7.5	297	290	260	317	328	283	187	322	326	189	192	121	127	157.25	130	65	143	95	111.25	53278	24517	C	-6.65	288.36	226.07	1.28	687.57	21.08	19.33	20.205	10.32	10.94	10.63	51.4	54	45	53	55
9	2020.12.2	1	2	21	27.37	-5.75	-2.75	170	1	0	-7.625	166	184	142	145	188	221	96	130	222	106	106	81	61	88.5	141	35	135	96	101.75	46075	49767	C	-38.9	265.87	219.15	1.21	744.31	14.51	13.33	13.92	8.21	7.24	7.725	50	57	39	55	55
10	2020.11.18	0	2	25	27.42	-8.75	-1.25	175	1	0	-9.375	121	148	90	103	149	179	78	113	166	81	85	55	86	76.75	145	70	150	104	117.25	66742	19074	C	-7.63	312.06	276.51	1.13	678	7.8	8.23	8.015	2.39	2.36	2.375	53.9	56	48	57	58
11	2021.3.18	1	2	27	27.49	-11	-3	5	0.7	0.2	-12.5	38	37	31	53	58	65	34	51	74	35	26	15	11	21.75	88	97	109	105	99.75	132067	193272	A	-67.4	450.79	360.47	1.25	665.28	12.62	12.18	12.4	9.5	10	9.75	41.1	37	45	35	45
12		0	1	30	27.51	-7.75	-2.75	5	1	0	-9.125	177	176	143	166	174	167	100	142	174	80	75	60	85	75	99	56	118	73	86.5	63787	38050	C	1.55	340.12	246.98	1.38	725.01	21.78	20.98	21.38	4.72	6.03	5.375	50.6	58	46	54	47
13	2020.11.25	1	2	38	27.85	-10.5	-1.5	160	1	0	-11.25	46	97	60	96	80	98	50	88	112	83	84	80	59	76.5	101	52	106	114	93.25	45722	0		-41.4	279.58	204.31	1.37	725.6	19.23	19.08	19.155	0	0	0	50.6	53	45	49	58
14	2020.09.30	0	2	34	27.97	-7.5	-1	180	1	0	-8	135	146	133	130	123	166	89	123	146	103	80	62	67	78	111	51	117	89	92	62313	62373	C	-9.98	315	260	1.21	683.36	9.53	8.53	9.03	5.38	5.5	5.44	40.4	45	43	51	22
15	2020.10.7	1	1	21	27.9	-7	-1	80	1	0	-7.5	209	221	153	214	244	250	115	218	262	157	173	90	103	130.75	92	53	74	78	74.25	82139	51653	C	-32.33	329.57	310.54	1.06	710.18	15.5	15.79	15.645	0	0	0	36.6	38	36	37	36
16	2021.6.2	0	1	24	27.9	-8.25	-0.5	15	1	0	-8.5	182	176	151	202	193	201	125	208	168	141	135	121	124	130.25	123	57	143	92	103.75	46325	28580	C	2.76	294.59	212.46	1.39	677.13	23.97	25.03	24.5	0	0	0	53.1	55	47	53	58
17	2020.10.21	1	2	36	27.9	-9.5	-1.25	85	0.9	0.1	-10.125	121	129	78	144	139	127	30	159	122	71	82	67	35	63.75	122	83	133	101	109.75	67252	84486	C	-19.04	322.37	267.09	1.2	719.27	30.48	29.93	30.205	2.99	1.48	2.235	47	48	48	47	45
18	2020.09.30	0	2	34	28.04	-7.5	-1.25	5	1	0	-8.125	108	134	92	99	143	155	63	104	171	75	87	63	67	73	132	66	132	102	108	57761	28791	C	-0.66	297.69	252.48	1.18	660.57	4.41	3.18	3.795	6.89	7.07	6.98	55.7	56	49	63	57
19	2020.2.5	1	1	22	28.06	-9.75	-1.25	175	1	0	-10.375	177	174	122	132	201	174	72	135	214	80	76	50	53	64.75	137	63	130	112	110.5	54574	25925	C	-19.95	270	255	1.06	718	9.85	9.91	9.88	1.46	1.15	1.305	50.1	48	48	46	58
20	2020.12.11	0	2	26	28.18	-8.75	-0.25	165	1	0	-8.875	195	205	167	171	218	224	129	155	198	146	114	107	128	123.75	90	64	114	79	86.75	41285	6713	C	19.28	248.89	212.27	1.17	622.39	17.02	16.75	16.885	10.5	10.2	10.35	52.1	48	46	57	59
21	2020.8.19	1	2	34	28.1	-13.25	-1.75	115	0.5	0.3	-14.125	63	81	62	90	109	86	55	90	115	61	53	59	71	61	72	76	113	99	90	68808	81045	A	76.88	334	264.64	1.26	700.25	13.61	13.89	13.75	6.32	5.33	5.825	45.4	49	45	45	42
22	2020.12.17	0	2	39	28.08	-8.75	-3	175	1	0	-10.25	80	116	68	104	105	134	40	118	123	84	90	62	39	68.75	138	56	126	119	109.75	36833	31414	C	21.86	257.6	186.97	1.38	634.74	26.45	27	26.725	10.84	10.88	10.86	52.6	54	49	54	55
23		1	2	35	28.1	-9	-1.5	180	0.9	0.1	-9.75	128	161	81	115	207	151	52	99	188	72	69	45	56	60.5	111	54	90	91	86.5	84239	98724	A	68.63	358.8	297.32	1.21	653.67	1.49	1.15	1.32	3.33	2.54	2.935	44.9	52	45	39	43
24	2021.2.5	0	2	30	27.89	-14.25	-0.75	25	1	0	-14.625	226	253	208	217	244	286	151	186	249	176	149	116	125	141.5	127	89	171	98	121.25	43925	11496	C	-5.98	252.64	218.92	1.15	633.45	14.5	15.67	15.085	1.79	1.81	1.8	53.1	52	52	53	55
25	2021.3.16	1	2	31	28.12	-12.75	-0.5	160	0.9	0.1	-13	68	75	47	75	76	104	39	73	83	37	45	42	56	45	78	63	130	96	91.75	40445	38391	C	-6.09	275.43	183.04	1.5	659.72	23.11	23.54	23.325	7.05	6.73	6.89	45.6	37	41	53	53
26	2021.1.13	0	2	30	28.02	-9.75	-1	5	1	0	-10.25	217	213	142	211	268	193	85	222	284	122	99	72	80	93.25	112	71	140	80	100.75	59841	14676	C	30.45	290.41	259.02	1.12	597.15	18.58	16.87	17.725	1.5	2	1.75	55.2	56	44	63	62
27	2020.12.30	1	2	24	28.15	-12	-1	170	1	0	-12.5	71	67	60	52	75	76	55	75	98	72	58	86	57	68.25	118	64	111	98	97.75	63788	56177	C	-6.55	320.62	245.98	1.3	699.12	16.76	16.97	16.865	8.74	8.94	8.84	51.7	49	49	49	55
28	2020.09.17	0	2	26	28.23	-11.25	-1.5	170	1	0	-12	164	129	134	190	177	131	96	195	199	151	130	118	83	120.5	127	59	159	83	107	47072	8045	C	-11.9	273.54	208.69	1.31	649.96	6.3	5.74	6.02	0	0	0	46.8	47	42	51	50
29	2021.3.16	1	2	31	28.21	-13.25	-0.5	5	0.7	0.2	-13.5	76	70	67	70	62	71	36	59	74	75	33	33	36	44.25	52	36	122	106	79	39848	30766	C	-21.6	261.39	194.25	1.35	710.63	43.29	42.01	42.65	0	0	0	41.6	39	33	48	50
30	2021.2.26	0	2	34	28.26	-12.5	-1	15	1	0	-13	144	134	120	151	157	155	95	183	198	174	138	146	88	136.5	77	70	111	88	86.5	40999	29277	C	11.29	263.75	201.64	1.31	655.13	14.03	13.43	13.73	7.35	5.66	6.505	47.4	43	42	48	57
31	2020.12.2	1	2	33	28.25	-9.75	-1.5	10	0.8	0.1	-10.5	86	100	63	83	100	115	59	123	132	108	90	87	80	91.25	119	49	124	73	91.25	38959	39836	C	-1.45	288.25	181.03	1.53	674.44	32.36	30.82	31.59	0	0	0	47.6	50	41	53	50
32	2021.1.13	0	2	30	28.25	-10.25	-1.25	180	1	0	-10.875	188	148	134	193	216	188	82	213	245	110	121	79	52	90.5	116	76	130	95	104.25	62660	32666	C	-6.58	341.69	241.23	1.42	637.22	10.78	10.32	10.55	0	0	0	50.5	49	49	55	51
33	2021.02.03	1	2	35	28.29	-12.5	-1.25	10	0.7	0.2	-13.125	85	119	77	68	87	104	39	49	81	33	19	22	38	28	77	84	132	95	97	81298	61891	A	-75.49	329.86	311.29	1.06	592.37	13.36	13.4	13.38	6.63	5.5	6.065	50.5	48	49	55	55
34	2021.02.05	0	2	30	28.24	-14	-0.5	170	1	0	-14.25	210	230	184	207	241	252	139	205	228	180	149	133	120	145.5	145	67	141	128	120.25	45077	28863	C	3.37	262.8	218.58	1.2	682.94	14.01	13.89	13.95	5.05	5.46	5.255	56.6	57	53	58	60
35	2021.3.17	1	2	25	28.33	-12.5	-1.5	95	0.9	0.1	-13.25	133	145	91	103	154	148	64	79	172	52	50	41	44	46.75	105	70	118	99	98	55358	105793	A	50.23	283.38	241.01	1.18	653.33	7.54	8.71	8.125	3.81	3.79	3.8	48.8	51	50	42	51
36	2020.11.30	0	2	25	28.29	-8.25	-0.5	140	1	0	-8.5	153	162	124	131	163	150	102	128	165	168	145	106	90	127.25	120	50	151	113	108.5	40888	9888	C	22.01	239.68	209.69	1.14	623.46	12.01	11.03	11.52	3.08	2.86	2.97	48.8	50	41	55	53
37	2021.3.10	1	2	32	28.4	-17.5	-1.25	10	0.5	0.3	-18.125	147	161	71	165	221	154	52	149	233	54	44	61	26	46.25	29	71	96	98	73.5	74100	71940	C	44.76	314.27	299.08	1.05	700.75	37.32	33.59	35.455	2.04	1.08	1.56	38.3	28	39	46	40
38	2021.02.24	0	2	28	28.49	-8.75	-0.75	20	1	0	-9.125	111	133	93	107	152	140	56	106	189	61	75	60	39	58.75	118	44	95	114	92.75	41803	31349	C	-25.44	277.5	186.46	1.49	714.91	15.69	16.23	15.96	0	0	0	46.2	50	42	43	51
39	2020.10.7	1	1	21	28.5	-8	-0.75	105	1	0	-8.375	206	224	135	202	269	213	88	189	284	110	175	98	69	113	123	39	83	84	82.25	79275	28391	C	73.69	326.49	308.41	1.05	685.19	21.08	21.08	21.08	0.12	0.04	0.08	51.4	54	45	53	55
40	2021.3.2	0	1	26	28.44	-9.25	-0.75	5	1	0	-9.625	139	128	114	163	164	158	80	166	176	136	126	83	63	102	116	55	121	86	94.5	46518	21576	C	-14.97	271.42	218.15	1.24	648.99	8.56	8.26	8.41	1.64	2.94	2.29	49.4	53	40	50	58
41	2021.3.17	1	2	25	28.5	-12.5	-2	75	0.9	0.1	-13.5	149	160	93	106	187	140	49	73	176	42	36	20	45	35.75	123	54	119	90	96.5	57043	47013	A	86.41	298.2	245.15	1.22	675.43	8.06	9.74	8.9	2.64	3.16	2.9	53.2	54	49	51	59
42	2020.08.28	0	2	22	28.5	-11.25	-2	165	1	0	-12.25	99	122	78	116	132	150	73	129	141	115	95	72	83	91.25	129	56	140	95	105	49394	23958	C	-0.21	303.27	210.34	1.44	660.91	13.43	14.3	13.865	3.31	4.02	3.665	54.4	56	47	55	62
43	2021.3.10	1	2	32	28.76	-18	-4	170	0.8	0.1	-20	145	121	84	132	184	118	47	132	198	68	155	212	25	115	20	50	85	76	57.75	67877	120232	C	1.47	312.41	270	1.16	656.94	5.27	6.06	5.665	3	1.93	2.465	38.8	35	41	35	43
44	2021.02.24	0	2	28	28.63	-8.75	-1	165	1	0	-9.25	128	152	108	120	144	132	75	93	139	75	86	58	50	67.25	138	41	66	91	84	47204	49540	C	-12.32	297.6	207.96	1.43	682.11	15.46	15.8	15.63	0.95	0.32	0.635	49.7	55	49	50	46
45	2021.3.24	1	2	34	27.54	-9	-0.75	130	0.9	0.1	-9.375	75	82	68	76	86	87	43	79	124	67	59	38	41	51.25	184	128	162	86	140	62472	48955	C	12.96	330.77	233.77	1.41	676.67	21.52	21.43	21.475	9.11	7.2	8.155	39.3	31	42	42	41
46	2021.3.6	0	2	35	27.52	-7.75	-2.75	15	1	0	-9.125	233	254	209	196	228	268	156	154	222	166	181	115	125	146.75	150	62	139	96	111.75	44398	35979	C	-10.49	269.03	211.26	1.27	659.02	6.12	7.93	7.025	2.35	3.22	2.785	57.4	61	52	60	59
47	2021.3.24	1	2	34	27.17	-8	-1	45	1	0	-8.5	96	99	64	99	125	101	36	87	131	57	47	34	50	47	180	78	155	86	124.75	54793	37869	C	3.33	280.64	251.15	1.12	684.76	21.18	19.38	20.28	0.53	0.29	0.41	45.8	49	43	50	44
48	2021.03.04	0	2	35	27.13	-9.75	-2.5	155	1	0	-11	122	143	110	123	117	173	80	140	132	125	108	78	55	91.5	106	51	112	133	100.5	50134	40415	C	-33.09	282.11	229.79	1.23	715.9	10.57	10.87	10.72	1.18	0.06	0.62	49.6	54	39	51	58
49	2021.3.24	1	2	29	28.54	-14.25	-1	180	1	0	-14.75	75	93	67	89	101	115	42	78	119	62	101	56	39	64.5	108	70	131	92	100.25	56210	31708	C	19.73	284.62	247.7	1.15	652.99	10.73	11.68	11.205	3.73	4.32	4.025	51.9	45	49	58	55
50	2021.03.02	0	1	26	28.37	-10	0	0	1		-10	159	170	127	168	178	202	96	193	165	106	105	78	66	88.75	123	50	120	89	95.5	44468	25616	C	9.3	267.3	215.24	1.24	698.14	6.04	6.01	6.025	0.75	0.3	0.525	54.8	56	50	56	59
51	2021.4.15	1	2	35	26.21	-7.25	-2	155	0.6	0.2	-8.25	148	180	126	152	176	203	84	169	194	77	73	51	59	65	138	66	113	99	104	86490	95498	A	72.08	364.02	300.34	1.21	704.78	2.24	3.11	2.675	0.71	0.8	0.755	47.3	52	43	47	50
52	2021.12.31	0	1	32	26.29	-5.5	-0.5	35	1	0	-5.75	252	250	198	244	288	199	153	228	199	161	152	125	160	149.5	145	87	155	84	117.75	44345	12338	C	15.51	256.31	218.33	1.17	620.27	13.4	13.36	13.38	0	0	0	52.4	55	45	53	59
53	2021.4.17	1	2	22	28.44	-9.75	-3.5	25	0.8	0.1	-11.5	203	205	155	158	209	236	106	162	195	121	108	90	97	104	128	89	132	74	105.75	44943	18055	C	87.06	250.13	224.96	1.11	646.61	14.7	13.82	14.26	13.38	11.16	12.27	56.8	58	54	59	56
54	2021.6.11	0	1	18	28.33	-7.5	-1.75	165	1	0	-8.375	217	229	183	222	222	278	152	251	222	177	98	133	133	135.25	157	63	126	84	107.5	53077	12722	C	-6.24	273.44	249.62	1.09	643.82	14.82	14.29	14.555	2.09	2.91	2.5	53.9	55	48	57	58
55	2021.4.17	1	2	22	29.08	-12.75	-0.75	175	0.8	0.1	-13.125	164	170	133	155	173	159	94	161	198	98	88	67	55	77	97	92	157	102	112	41591	32593	C	11.97	271.25	196.46	1.38	742.8	14.78	14.3	14.54	13.38	11.16	12.27	47.4	38	47	54	50
56	2021.5.26	0	1	22	29.21	-9.25	-3	175	1	0	-10.75	277	277	234	265	299	299	161	219	282	187	149	131	147	153.5	140	77	106	70	98.25	41717	8926	C	-0.41	262.12	208.61	1.26	685.68	18.48	17.94	18.21	0	0	0	53.5	50	51	54	59
57	2021.6.11	1	2	23	28.63	-13.5	-0.5	5	0.8	0.1	-13.75	73	68	46	75	110	114	34	75	133	80	48	20	37	46.25	137	65	107	110	104.75	86070	120805	A	2.75	348.37	308.97	1.13	689.64	7.37	6.67	7.02	6.12	5.39	5.755	46.8	43	45	49	50
58	2021.05.03	0	2	24	28.88	-12	-2	175	1	0	-13	155	182	129	145	189	206	85	138	202	132	162	95	66	113.75	109	61	141	102	103.25	50426	25815	C	2.17	303.06	217.71	1.39	646.29	17.08	16.32	16.7	6.55	5.99	6.27	49.2	51	42	53	53
59	2021.5.12	1	2	41	27.48	-8.5	-0.75	165	1	0	-8.875	197	207	129	180	228	206	71	109	195	99	77	76	63	78.75	110	78	102	88	94.5	56489	30034	C	63.15	317.12	218.29	1.45	636.89	12.48	11.97	12.225	10.65	10.29	10.47	50.4	54	49	44	55
60	2021.6.16	0	2	39	27.51	-8.75	0	0	1	0	-8.75	213	316	314	310	296	273	288	258	244	165	131	112	93	125.25	117	33	132	120	100.5	43822	27153	C	-8.53	274.03	200.82	1.36	742.2	15.24	15.31	15.275	9.08	8.36	8.72	49.9	58	36	53	57
61	2021.7.3	1	2	14	28.77	-10.75	-0.75	45	0.8	0.1	-11.125	115	154	102	120	147	156	61	110	161	58	61	42	41	50.5	118	65	138	125	111.5	69176	30971	C	-34.17	314.94	283.45	1.11	716.62	8.28	6.8	7.54	0.87	1.56	1.215	47.8	47	42	50	54
62	2021.7.3	0	2	14	28.6	-10.75	-0.75	165	0.8	0.1	-11.125	95	127	96	96	104	146	70	91	115	49	45	40	60	48.5	144	52	87	142	106.25	69494	31617	C	-31.05	312.85	283.35	1.1	736.78	10.34	9.83	10.085	1.88	0.41	1.145	51	53	43	48	63
63	2021.6.20	1	1	17	28.79	-14	-3	10	0.9	0.1	-15.5	182	198	119	169	237	200	66	156	286	59	81	47	45		121	71	111	66	92.25	62938	20654	C	81.8	324.04	243.61	1.33	631.04	12.49	11.5	11.995	1.19	0.39	0.79	50.4	55	41	51	58
64	2021.6.11	0	1	18	28.73	-9	-1	180	1	0	-9.5	205	231	186	216	234	264	145	206	244	151	133	129	120	133.25	126	49	124	109	102	42408	22039	C	-4.01	262.12	208.61	1.26	685.68	12.45	14.06	13.255	0	0	0	49	49	45	52	51
65	2020.11.11	1	1	27	28.4	-12	-1.5	160	1	0	-12.75	91	85	66	103	112	89	43	127	112	27	25	43	22	29.25	128	42	58	117	86.25	111019	149195	A	-77.56	424.12	332.41	1.28	718.1	7.47	7.22	7.345	4.58	3.9	4.24	46.8	50	41	45	52
66	2020.09.17	0	2	26	28.55	-11.25	-1.75	180	1	0	-12.125	105	147	94	136	142	161	81	140	173	139	146	116	78	119.75	115	79	152	91	109.25	44268	8309	C	-1.18	268.48	210	1.28	669.24	5.65	5.59	5.62	0.99	0.56	0.775	49.3	44	47	54	53
67	2020.12.30	1	2	24	29.1	-13	-1	5	1	0	-13.5	39	47	39	33	60	50	39	52	75	69	31	25	49	43.5	98	85	123	92	99.5	77702	106107	C	4.14	373.93	274.85	1.36	739.89	8.2	7.72	7.96	6.4	5.38	5.89	41.7	33	38	50	46
68	2021.7.11	0	2	19	29.19	-11	-3	180	1	0	-12.5	137	138	107	156	172	159	69	156	192	143	132	85	79	109.75	148	55	116	87	101.5	68108	25211	C	36.89	306.08	280.13	1.09	624.23	3.45	3.94	3.695	2.08	1.16	1.62	54.9	57	48	60	58
69	2021.2.3	1	2	27	28.91	-13.5	-1	165	0.8	0.1	-14	129	152	112	150	174	197	91	170	223	137	165	133	91	131.5	143	58	94	93	97	66567	43229	C	66.12	309.89	273.77	1.13	637.39	10.79	11.78	11.285	2.16	2.29	2.225	47.4	54	48	42	46
70	2021.5.19	0	2	24	29.05	-9.25	-2.75	180	1	0	-10.625	97	78	78	78	96	98	70	91	101	100	110	77	72	89.75	107	42	106	131	96.5	53798	45568	C	-2.98	311	224.05	1.39	713.24	19.34	20.33	19.835	0	0	0	43.3	47	39	46	43
71	2021.7.19	1	1	20	29.32	-11.5	-1.25	25	0.8	0.1	-12.125	160	165	133	164	186	201	77	110	174	82	100	41	46	67.25	110	40	107	158	103.75	58405	29356	C	-11.52	291.49	250.46	1.16	752.01	8.03	8.8	8.415	0	0	0	44.4	47	40	49	44
72	2021.7.11	0	2	19	29.38	-11.25	-3.25	180	1	0	-12.875	172	171	120	152	224	205	108	160	239	179	177	123	119	149.5	146	105	135	66	113	55982	8259	C	-8.4	280.61	253.51	1.11	547.87	8.85	9.3	9.075	0	0	0	55.1	56	52	59	54
73	2021.7.28	1	2	23	29.13	-13.75	-1.75	10	0.6	0.2	-14.625	128	169	88	106	172	199	60	89	192	106	122	74	46	87	107	74	125	98	101	66508	36367	C	82.47	332.29	263.5	1.26	609.54	18.02	16.89	17.455	7.39	8.7	8.045	49.1	51	48	48	49
74	2021.7.13	0	1	18	29.13	-10.75	-2	5	1	0	-11.75	131	150	94	136	153	172	64	163	185	87	112	83	41	80.75	131	48	109	114	100.5	49472	15424	C	-17.53	257.7	242.33	1.06	720.24	6.89	7	6.945	6.9	6	6.45	50.1	54	42	51	56
75	2021.6.9	1	2	21	28.63	-14.25	-1.25	10	0.5	0.3	-14.875	166	154	119	179	191	186	85	136	181	103	70	42	80	73.75	134	56	148	123	115.25	77300	81320	A	61.12	329.68	294.31	1.12	752.28	4.43	3.22	3.825	3.58	1.92	2.75	57.8	57	46	65	67
76	2021.5.26	0	1	22	28.63	-7.5	-3	5	0.9	0.1	-9	359	348	278	332	371	310	153	261	330	174	168	133	127	150.5	133	73	121	64	97.75	50005	0		87.86	276.13	233.57	1.18	588.41	8.23	8.44	8.335	0	0	0	54	52	54	54	56
77	2021.3.27	1	2	18	27.84	-9.75	-0.5	25	0.8	0.1	-10	154	150	116	163	170	173	97	159	192	120	97	74	122	103.25	102	89	139	80	102.5	85392	28998	C	39.77	372.07	285.55	1.3	653.95	9.57	10.78	10.175	5.09	5.43	5.26	53.2	50	53	54	56
78	2021.5.28	0	1	19	27.96	-8.5	-1.75	15	1	0	-9.375	237	276	202	218	268	276	168	244	281	208	180	174	163	181.25	126	61	128	99	103.5	38394	29655	C	-3.04	256.5	189	1.36	654.68	18.33	19.4	18.865	0	0	0	53.8	55	48	60	55
79	2021.3.27	1	2	18	27.45	-8.5	-0.25	170	1	0	-8.625	182	184	139	151	188	200	125	164	190	126	102	77	133	109.5	127	99	135	66	106.75	74615	0	C	83.26	328	286.58	1.14	599.36	8.78	7.51	8.145	0	0	0	55.8	60	50	62	53
80	2021.6.3	0	2	23	27.46	-8	-1	180	1	0	-8.5	244	261	194	251	281	257	119	242	269	165	118	97	82	115.5	108	64	150	116	109.5	43261	24280	C	1.22	284.78	201.02	1.42	713.93	18.41	18.24	18.325	8.97	9.97	9.47	51	51	46	51	58
81	2021.6.25	1	2	50	26.9	-9.75	-0.75	160	0.4	0.4	-10.125	129	129	85	110	115	158	58	117	129	84	54	44	69	62.75	111	67	118	70	91.5	65663	37857	C	44.57	344.42	238.1	1.44	639.07	0	0	0	7.87	7.99	7.93	49	53	42	54	49
82	2021.4.7	0	1	45	26.85	-8.25	-0.25	135	1	0	-8.375	196	204	187	236	208	252	157	257	206	169	186	142	133	157.5	128	52	126	85	97.75	38343	25989	C	-19.59	262.29	179.92	1.45	663.34	13.34	10.58	11.96	0	0	0	47	48	39	52	52
[truncated: 28 more columns]
